# Supplementary material for: Necessity of strengthening the current clinical regulatory for companion diagnostics: An institutional comparison of the FDA, EMA, and MFDS
Source: Mol Ther Methods Clin Dev. 2023 Aug 16;30:447–58. doi: 10.1016/j.omtm.2023.08.008 (PMC10474566; doi:10.1016/j.omtm.2023.08.008)
Supplement: Data S1. Tables S1 and S2 [file mmc2.xlsx]

## Sheet: Table S1
	Supplemental Material
	Table S1. Approved CDx list in FDA
	Diagnostic Name	Manufacturer	Indication	Diagnosis Method	Description	Intended Use
	Abbott RealTime IDH1	Abbott Molecular, Inc.	AML	PCR	An in vitro polymerase chain reaction (PCR) assay for the qualitative detection of single nucleotide variants (SNVs) coding five IDH1 R132 mutations (R132C, R132H, R132G, R132S, and R132L) in DNA extracted from human blood or bone marrow	As an aid in identifying acute myeloid leukemia (AML) patients with an isocitrate dehydrogenase-1 (IDH1) mutation for treatment with TIBSOVO® (Ivosidenib).
	Abbott RealTime IDH2	Abbott Molecular, Inc.	AML	PCR	An in vitro polymerase chain reaction (PCR) assay for the qualitative detection of single nucleotide variants (SNVs) coding nine IDH2 mutations (R140Q, R140L, R140G, R140W, R172K, R172M, R172G, R172S, And R172W) in DNA extracted from blood or human bone marrow.	As an aid in identifying acute myeloid leukemia (AML) patients with an isocitrate dehydrogenase-2 (IDH2) mutation for treatment with IDHIFA® (Enasidenib).
	Agilent RESOLUTION CtDx FIRST	Resolution Bioscience, Inc.	NSCLC	NGS	A qualitative next generation sequencing-based, in vitro diagnostic test that uses targeted hybrid-capture sequencing technology to detect and report single nucleotide variants (SNVs) and deletions in two genes.	As a companion diagnostic to identify patients with non-small cell lung cancer (NSCLC) who may benefit from treatment with the targeted therapy
	Bond Oracle HER2 IHC System	Leica Biosystems	Breast Cancer	IHC	A semi-quantitative immunohistochemical (IHC) assay to determine HER2 oncoprotein status in formalin-fixed, paraffin embedded breast cancer tissue processed for histological evaluation following automated staining on the bond-max slide staining instrument.	As an aid in the assessment of patients for whom herceptin (TRASTUZUMAB) treatment is being considered.
	BRACAnalysis CDx™	Myriad Genetic Laboratories, Inc.	Ovarian Cancer, Breast Cancer, Pancreatic Cancer, mCRPC	PCR, Sanger Sequencing	An in vitro diagnostic device intended for the qualitative detection and classification of variants in the protein coding regions and intron/exon boundaries of the BRCA1 and BRCA2 genes using genomic DNA obtained from whole blood specimens collected in EDTA.	As an aid in identifying ovarian cancer patients with deleterious or suspected deleterious germline BRCA variants eligible for treatment with LYNPARZA (OLAPARIB).
	cobas 4800 BRAF V600 Mutation Test	Roche Molecular Systems, Inc.	Melanoma	Real-Time PCR	An in vitro diagnostic device intended for the qualitative detection of the BRAF V600E mutation in DNA extracted from formalin-fixed, paraffin-embedded human melanoma tissue.	As an aid in selecting melanoma patients whose tumors carry the BRAF V600E mutation for treatment with VEMURAFENIB.
	cobas EGFR mutation test v1	Roche Molecular Systems, Inc.	NSCLC	Real-Time PCR	A real-time PCR test for the qualitative detection of exon 19 deletions and exon 21 (L858R) substitution mutations of the epidermal growth factor receptor (EGFR) gene in DNA derived from formalin-fixed paraffin-embedded (FFPET) human non-small cell lung cancer (NSCLC) tumor tissue.	As an aid in selecting patients with metastatic NSCLC for whom TARCEVA® (ERLOTINIB), an EGFR tyrosine kinase inhibitor (TK1), is indicated.
	cobas EGFR mutation test v2	Roche Molecular Systems, Inc.	NSCLC	Real-Time PCR	A real-time PCR test for the qualitative detection of defined mutations of the epidermal growth factor receptor (EGFR) gene in DNA derived from formalin-fixed paraffin-embedded tumor tissue (FFPET) from non-small cell lung cancer (NSCLC) patients.	To aid in identifying patients with NSCLC whose tumors have defined EGFR mutations and for whom safety and efficacy of a drug have been established as follows: TARCEVA® (ERLOTINIB)/exon 19 deletions and L858R AND TAGRISSO® (OSIMERTINIB) T790M.
	cobas EZH2 Mutation Test	Roche Molecular Systems, Inc.	Follicular Lymphoma Tumor	Real-Time AS-PCR	A real-time allele-specific PCR test for qualitative detection of single nucleotide mutations for Y646N, Y646F or Y646X (Y646H, Y646S, or Y646C), A682G, And A692V of the EZH2 gene in DNA extracted from formalin fixed paraffin embedded (FFPE) human follicular lymphoma tumor tissue specimens.	The identification of follicular lymphoma patients with an EZH2 mutation for treatment with TAZVERIK (Tazemetostat).
	cobas KRAS Mutation Test	Roche Molecular Systems, Inc.	Colorectal Cancer	Real-Time PCR	A real-time PCR test for the detection of seven somatic mutations in codons 12 and 13 of the KRAS gene in DNA derived from formalin-fixed paraffin-embedded human colorectal cancer (CRC) tumor tissue.	As an aid in the identification of CRC patients for whom treatment with ERBITUX (CETUXIMAB) or with VECTIBIX (PANITUMUMAB).
	Dako c-KIT pharmDx	Dako North America, Inc.	Gastrointestinal Stromal Tumors	IHC	A qualitative immunohistochemical (IHC) kit system used on the Dako autostainer, for the identification of c-KIT PROTEIN/CD117 antigen (C-KIT PROTEIN) expression in normal and neoplastic formalin-fixed paraffin-embedded tissues for histological evaluation.	As an aid in the differential diagnosis of gastrointestinal stromal tumors (GIST).
	Dako EGFR pharmDx Kit	Dako North America, Inc.	Colorectal Cancer	IHC	A qualitative immunohistochemical (IHC) kit system to identify epidermal growth factor receptor (EGFR) expression in normal and neoplastic tissues routinely-fixed for histological evaluation.	As an aid in identifying colorectal cancer patients eligible for treatment with ERBITUX (CETUXIMAB).
	FerriScan	Resonance Health Analysis Services Pty Ltd	Non-Transfusion-Dependent Thalassemia	MRI	A post-processing software tool that measures liver iron concentration based on the proton transverse relaxation rate (R2) of MRI images.	To measure liver iron concentration to aid in the identification and monitoring of non-transfusiondependent thalassemia patients receiving therapy with deferasirox.
	FoundationFocus CDxBRCA Assay	Foundation Medicine, Inc.	Ovarian Cancer	NGS	A next generation sequencing based in vitro diagnostic device for qualitative detection of BRCA1 and BRCA2 alterations in formalin-fixed paraffin-embedded (FFPE) ovarian tumor tissue.	As an aid in identifying ovarian cancer patients for whom treatment with Rubraca (Rucaparib) is being considered.
	FoundationOne CDx	Foundation Medicine, Inc.	Ovarian Cancer, NSCLC, Breast Cancer, Colorectal Cancer, Melanoma, Cholangiocarcinoma, mCRPC, Solid Tumor	NGS	A next generation sequencing based in vitro diagnostic device for detection of substitutions, insertion and deletion alterations (Indels), and copy number alterations (CNAs) in 324 genes and select gene rearrangements, as well as genomic signatures including microsatellite instability (MSI) and tumor mutational burden (TMB) using DNA isolated from formalin-fixed paraffin embedded (FFPE) tumor tis…	As a companion diagnostic to identify patients who may benefit from treatment with the targeted therapies
	FoundationOne Liquid CDx	Foundation Medicine, Inc.	NSCLC, mCRPC, Solid Tumor, Ovarian Cancer, Breast Cancer	NGS	A qualitative next generation sequencing based in vitro diagnostic test that uses targeted high throughput hybridization-based capture technology to detect and report substitutions, insertions and deletions (Indels) in 311 genes, including rearrangements and copy number losses only in BRCA1 and BRCA2.	As a companion diagnostic to identify patients who may benefit from treatment with the targeted therapies.
	Guardant360 CDx	Guardant Health, Inc.	NSCLC, Breast Cancer	NGS	A qualitative next generation sequencing-based in vitro diagnostic device that uses targeted high throughput hybridization-based capture technology for detection of single nucleotide variants (SNVs), insertions and deletions (Indels) in 55 genes, copy number amplifications (CNAs) in two genes, and fusions in four genes.	As a companion diagnostic to identify non-small cell lung cancer (NSCLC) patients who may benefit from treatment with the targeted therapy.
	HER2 CISH pharmDx Kit	Dako Denmark A/S	Breast Cancer	CISH	A dual-color chromogenic in situ hybridization (CISH) assay used for slide-based, bright field microscope identification and quantification of HER2/neu gene amplification in formalin-fixed, paraffin-embedded (FFPE) tissue sections.	As an aid in the assessment of patients for whom Herceptin (TRASTUZUMAB) treatment is being considered.
	HER2 FISH pharmDx Kit	Dako Denmark A/S	Breast Cancer, Gastric and Gastroesophageal Cancer	FISH	A Direct Fluorescence In Situ Hybridization (FISH) assay designed to quantitatively determine the Her2 gene amplification in formalin-fixed, paraffin-embedded breast cancer tissue specimens.	As an aid in the assessment of patients for whom Herceptin (TRASTUZUMAB) treatment is being considered.
	HercepTest	Dako Denmark A/S	Breast Cancer, Gastric and Gastroesophageal Cancer	IHC	A semi-quantitative immunohistochemical assay to determine HER2 overexpression in breast cancer tissues routinely processed for histological evaluation.	As an aid in the assessment of patients for whom Herceptin(R)(Transtuzumab) treatment is being considered.
	INFORM HER2 Dual ISH DNA Probe Cocktail	Ventana Medical Systems, Inc.	Breast Cancer	CISH	A fluorescence in situ hybridization (FISH) DNA probe assay that determines the qualitative presence of HER-2/Neu gene amplification on formalin-fixed, paraffin-embedded human breast tissue.	As an aid to stratify breast cancer patients according to risk for recurrence or disease-related death.
	INFORM HER-2/neu	Ventana Medical Systems, Inc.	Breast Cancer	FISH	In vitro diagnostic use in immunohistochemistry (IHC) assays to semi-quantitatively localized by light microscopy the over-expression of HER-2/NEU (I.E., C-ERBB-2) in formalin-fixed, paraffin-embedded normal and neoplastic tissue sections.	As an aid in the assessment of breast cancer patients for whom Herceptin (TRASTUZUMAB) therapy is being considered.
	InSite Her-2/neu KIT	Biogenex Laboratories, Inc.	Breast Cancer	IHC	In vitro diagnostic use in immunohistochemistry (IHC) assays to semi-quantitatively localized by light microscopy the over-expression of HER-2/NEU (I.E., C-ERBB-2) in formalin-fixed, paraffin-embedded normal and neoplastic tissue sections.	As an aid in the assessment of breast cancer patients for whom Herceptin (TRASTUZUMAB) therapy is being considered.
	Ki-67 IHC MIB-1 pharmDx	Agilent Technologies	Breast Cancer	IHC	A qualitative immunohistochemical (IHC) assay using monoclonal mouse anti-Ki-67, Clone MIB-1, intended for use in the detection of Ki-67 protein in formalin-fixed, paraffin-embedded (FFPE) breast carcinoma tissue using the EnVision FLEX visualization system on Dako Omnis.	As An Aid In Identifying Patients With Early Breast Cancer At High Risk Of Disease Recurrence For Whom Adjuvant Treatment With Verzenio® (Abemaciclib) In Combination With Endocrine Therapy Is Being Considered.
	KIT D816V Mutation Detection by PCR for Gleevec Eligibility in Aggressive Systemic Mastocytosis	ARUP Laboratories, Inc.	Aggressive Systemic Mastocytosis	PCR	An in vitro diagnostic test intended for qualitative polymerase chain reaction (PCR) detection of kit d816v mutational status from fresh bone marrow samples of patients with aggressive systemic mastocytosis.	As an aid in the selection of asm patients for whom gleevec® (imatinib mesylate) treatment is being considered.
	LeukoStrat CDx FLT3 Mutation Assay	Invivoscribe Technologies, Inc.	AML	PCR	A PCR-based, in vitro diagnostic test designed to detect internal tandem duplication (ITD) mutations and the tyrosine kinase domain mutations D835 and I836 in the FLT3 gene in genomic DNA extracted from mononuclear cells obtained from peripheral blood or bone marrow aspirates of patients diagnosed with acute myelogenous leukemia (AML).	As an aid in the selection of patients with AML for whom RYDAPT (Midostaurin) treatment is being considered.
	MRDx BCR-ABL test	MolecularMD Corporation	CML	Real-Time PCR	An in vitro diagnostic test for the quantitative detection of BCR-ABL1 transcripts (e13a2/b2a2 and/or e14a2/b3a2) and the ABL1 endogenous control mRNA in peripheral blood specimens from patients previously diagnosed with t(9:22) positive chronic myeloid leukemia (CML).	To measure BCR-ABL mRNA transcript levels in patients diagnosed with t(9;22) positive CML during monitoring of treatment with Tyrosine Kinase Inhibitors (TKIs).
	Myriad myChoice CDx	Myriad Genetic Laboratories, Inc.	Ovarian Cancer	NGS	A next generation sequencing-based in vitro diagnostic test that assesses the qualitative detection and classification of single nucleotide variants, insertions and deletions, and large rearrangement variants in protein coding regions and intron/exon boundaries of the BRCA1 and BRCA2 genes and the determination of genomic instability score (GIS) which is an algorithmic measurement of loss of hete…	As an aid in identifying ovarian cancer patients with positive homologous recombination deficiency (HRD) status for treatment with the targeted therapy.
	ONCO/Reveal Dx Lung & Colon Cancer Assay(O/RDx-LCCA)	Pillar Biosciences, Inc.	Colorectal Cancer, NSCLC	NGS	A qualitative next generation sequencing based in vitro diagnostic test that uses amplicon-based target enrichment technology for detection of single nucleotide variants (SNVs) and deletions in 2 genes from DNA isolated from formalin-fixed paraffin-embedded (FFPE) non-small cell lung cancer (NSCLC) and colorectal cancer (CRC) tumor tissue specimens.	As a companion diagnostic to identify patients with NSCLC or CRC who may benefit from treatment with the targeted therapies.
	Oncomine Dx Target Test	Life Technologies Corporation	NSCLC, Cholangiocarcinoma, MTC, Thyroid Cancer	NGS	A qualitative in vitro diagnostic test that uses targeted high throughput, parallel-sequencing technology to detect single nucleotide variants (SNVs) and Deletions in 23 genes from DNA and fusions in ROS1 from RNA isolated from formalin-fixed, paraffin-embedded (FFPE) tumor tissue samples from patients with non-small cell lung cancer (NSCLC) using the Ion PGM Dx System.	To aid in selecting NSCLC patients for treatment with the targeted therapies.
	PathVysion HER-2 DNA Probe Kit	Abbott Molecular Inc.	Breast Cancer	FISH	To detect amplification of the HER-2/Neu gene via fluorescence in situ hybridization (FISH) in formalin-fixed paraffin-embedded human breast cancer tissue specimens.	As an aid in predict disease-free and overall survival in patients with stage II, node positive breast cancer treated with adjuvant cyclophosphamide, dosorubicin, and 5-fluorouracil (CAF) chemotherapy.
	PATHWAY anti-Her2/neu(4B5) Rabbit Monoclonal Primary Antibody	Ventana Medical Systems, Inc.	Breast Cancer	IHC	A mouse monoclonal antibody intended for laboratory use for the semi-quantitative detection of C-ERBB-2 antigen in sections of formalin fixed, paraffin embedded normal and neoplastic tissue on a ventana automated immunohistochemistry slide staining device.	As an aid in the assessment of breast cancer patients for whom Herceptin(R) treatment is being considered.
	PD-L1 IHC 22C3 pharmDx	Dako North America, Inc.	NSCLC, Cervical Cancer, HNSCC, ESCC, TNBC	IHC	A qualitative immunohistochemical assay using monoclonal mouse anti-PD-L1, clone 22C3 antibody intended for use in the detection of pd-l1protein in formalin fixed, paraffin embedded (FFPE) non-small cell lung cancer (NSCLC) tissue using envision flex visualization system	As an aid in identifying NSCLC patients for treatment with KEYTRUDA (PEMBROLIZUMAB).
	PD-L1 IHC 28-8 pharmDx	Dako North America, Inc.	NSCLC	IHC	A qualitative immunohistochemical assay using monoclonal rabbit Anti-PD-L1, clone 28-8 intended for use in the detection of PD-L1 protein in formalin-fixed, paraffin-embedded (FFPE) non-small cell lung cancer (NSCLC), squamous cell carcinoma of the head and neck (SCCHN), and urothelial carcinoma (UC) tissues using EnVision FLEX visualization system.	As an aid in identifying NSCLC patients for treatment with OPDIVO® (Nivolumab) in combination with YERVOY® (Ipilimumab).
	PDGFRB FISH Assay	ARUP Laboratories, Inc.	Myelodysplastic Syndrome/Myeloproliferative Disease	FISH	An in vitro diagnostic test intended for the qualitative detection of PDGFRB gene rearrangement from fresh bone marrow samples of patients with MDS/MPD with a high index of suspicion based on karyotyping.	As an aid in the selection of MDS/MPD patients for whom Gleevec®(imatinib mesylate) treatment is being considered.
	POMC/PCSK1/LEPR CDx Panel	PreventionGenetics, LLC	Obesity	NGS	A next generation sequencing (NGS)-based in vitro iliagnostic test that analyzes genomic DNA isolated from blood or saliva. Specimens used with the test are K2EDTA blood collected using certain indicated K2EDTA blood collection devices and saliva collected using ORAcollect-Dx™ OCD-100 devices.	To select adult and pediatric patients 6 years of age and older who have obesity and certain variants in POMC, PCSKJ or LEPR genes for
						treatment with IMCIVREE® (setmelanotide) in accordance with the approved therapeutic
						product labeling.
	Praxis Extended RAS Panel	Illumina, Inc.	Colorectal cancer	NGS	A qualitative in vitro diagnostic test using targeted high throughput parallel sequencing for the detection of 56 specific mutations in RAS genes [KRAS (Exons 2, 3, And 4) and NRAS (Exons 2, 3, And 4)] in DNA extracted from formalin-fixed, paraffin-embedded (FFPE) colorectal cancer (CRC) tissue samples.	To aid in the identification of patients with colorectal cancer for treatment with Vectibix® (Panitumumab) based on a no mutation detected test result.
	SeCore CDx HLA Sequencing System	One Lambda Inc.	Uveal Melanoma	Sanger Sequencing	A Sanger sequence-based method for molecular typing of HLA-A Locus alleles.	To aid in the selection of HLA-A*02:01 positive patients with unresectable or metastatic uveal melanoma who may benefit from treatment with KIMMTRAK® (tebentafusp-tebn) when used in accordance with approved therapeutic labeling.
	SPOT-LIGHT HER2 CISH Kit	Life Technologies Corporation	Breast Cancer	CISH	The quantitative detection of HER2 gene amplification in FFPE breast cancer tissue sections by Chromogenic In Situ Hybridization (CISH).	As an aid in the assessment of patients for
						whom Herceptin® (trastuzumab) treatment is being considered.
	therascreen BRAF V600E RGQ PCR Kit	QIAGEN GmbH	Colorectal Cancer	Real-Time PCR	A real-time PCR test for the qualitative detection of V600E mutations in the BRAF gene using genomic DNA extracted from formalin-fixed paraffin-embedded (FFPE) human colorectal cancer (CRC) tumor tissue.	As an aid in selecting patients with metastatic colorectal cancer (MCRC) whose tumors carry the BRAF V600E mutation for treatment with BRAFTOVI (Encorafenib) in combination with Cetuximab.
	therascreen FGFR RGQ RT-PCR Kit	Qiagen Manchester, Ltd.	Urothelial Cancer	Real-Time PCR	A real-time, reverse transcription PCR test for the qualitative detection of two point mutations in Exon 7 [P.R248C (C.742C>T), P.S249C (C.746C>G)], two point mutations in Exon 10 [P.G370C (C.1108G>T) and P.Y373C (C.1118A>G)] and two fusions (FGFR3-TACC3v1 And FGFR3-TACC3v3) in the fibroblast growth factor receptor 3 (FGFR3) gene in RNA samples derived from formalin-fixed paraffin-embedded (FFPE)…	As an aid in identifying urothelial cancer (UC) patients who harbor these alterations and are therefore eligible for treatment with BALVERSA (Erdafitinib).
	therascreen KRAS RGQ PCR Kit	Qiagen Manchester, Ltd.	Colorectal Cancer, NSCLC	Real-Time PCR	A real-time qualitative PCR assay used on the ROTOR-GENE Q MDX instrument for the detection of seven somatic mutations in the human KRAS oncogene, using DNA extracted from formalin-fixed paraffin-embedded (FFPE), colorectal cancer (CRC) tissue.	To aid in the identification of CRC patients for treatment with ERBITUX (CETUXIMAB) and VECTIBIX (PANITUMUMAB) based on a KRAS no mutation detected test result.
	therascreen PIK3CA RGQ PCR Kit	QIAGEN GmbH	Breast Cancer	Real-Time PCR	A real-time qualitative PCR test for the detection of 11 mutations in the phosphatidylinositol 3-kinase catalytic subunit alpha (PIK3CA) gene (Exon 7: C420R; Exon 9: E542K, E545A, E545D [1635G>T Only], E545G, E545K, Q546E, Q546R; And Exon 20: H1047L, H1047R, H1047Y) using genomic DNA (GDNA) extracted from formalin-fixed, paraffin-embedded (FFPE) breast tumor tissue or circulating tumor DNA (CtDNA…	To aid clinicians in identifying breast cancer patients who may be eligible for treatment with PIQRAY® (Alpelisib) based on a PIK3CA mutation detected result.
	therascreen® EGFR RGQ PCR Kit	Qiagen Manchester, Ltd.	NSCLC	Real-Time PCR	A real-time PCR test for the qualitative detection of exon 19 deletions and exon 21 (L858R) substitution mutations of the epidermal growth factor receptor (EGFR) gene in DNA derived from formalin-fixed paraffin-embedded (FFPE) non small cell lung cancer (NSCLC) tumor tissue.	To select patients with NSCLC for whom GILOTRJF (AFATINIB), an EGFR tyrosine kinase inhibitor (TKI).
	THXID BRAF Kit	bioMérieux Inc.	Melanoma	Real-Time PCR	An in vitro diagnostic device intended for the qualitative detection of the BRAF V600E and V600K mutations in DNA samples extracted from formalin-fixed paraffin embedded (FFPE) human melanoma tissue.	As an aid in selecting melanoma patients whose tumors carry the BRAF V600E mutation for treatment with DABRAFENIB [TAFINLAR®] and as an aid in selecting melanoma patients whose tumors carry the BRAF V600E or V600K mutation for treatment with TRAMETINIB [MEKINIST].
	VENTANA ALK(D5F3) CDx Assay	Ventana Medical Systems, Inc.	NSCLC	IHC	The qualitative detection of the anaplastic lymphoma kinase (ALK) protein in formalin-fixed, paraffin-embedded (FFPE) non-small cell lung carcinoma (NSCLC) tissue stained with a BENCHMARK XT automated staining instrument.	As an aid in identifying patients eligible for treatment with XALKORI® (CRIZOTINIB).
	VENTANA FOLR1 (FOLR-2.1) RxDx Assay	Ventana Medical Systems, Inc.	Epithelial Ovarian Cancer, Fallopian Tube Cancer, or Primary Peritoneal Cancer	IHC	A qualitative immunohistochemical assay using mouse monoclonal anti-FOLR1, clone FOLR1-2.1, intended for use in the assessment of folate receptor alpha (FOLR1) protein in formalin-fixed, paraffin-embedded epithelial ovarian, fallopian tube or primary peritoneal cancer tissue specimens by light microscopy.	As an aid in identifying patients with epithelial ovarian, fallopian tube, or primary peritoneal cancer who may be eligible for treatment with ELAHERE (Mirvetuximab Soravtansine).
	VENTANA HER2 Dual ISH DNA Probe Cocktail	Ventana Medical Systems, Inc.	Breast Cancer	CISH	An in Vitro diagnostic device for detection of HER-2/neu gene amplification in formalin-fixed, paraffin-embedded (FFPE) Human Breast Tissues using dual chromogenic In Situ Hybridization (Dual ISH)	As an aid in the assessment of patients for whom Herceptin (trastuzumab) is being considered.
	VENTANA MMR RxDx Panel	Ventana Medical Systems, Inc.	Endometrial Carcinoma, Solid Tumor	IHC	A qualitative immunohistochemistry test intended for use in the assessment of mismatch repair (MMR) proteins (MLH1, PMS2, MSH2 and MSH6) in formalin-fixed, paraffin-embedded (FFPE) endometrial carcinoma tissue by	As an aid in identifying patients eligible for
					light microscopy.	treatment with JEMPERLI (dostarlimab-gxly).
	VENTANA PD-L1(SP142) Assay	Ventana Medical Systems, Inc.	Urothelial Carcinoma, NSCLC	IHC	A qualitative immunohistochemical assay using rabbit monoclonal anti-PD-L1 clone SP142 intended for use in the assessment of the PD-L1 protein in formalin-fixed, paraffin-embedded (FFPE) urothelial carcinoma tissue stained with OptiView DAB IHC detection kit and OptiView Amplifcation Kit on a ventana benchmark ultra instrument.	As an aid in identifying urothelial carcinoma patients for treatment with TECENTRIQ (Atezolizumab).
	VENTANA PD-L1(SP263) Assay	Ventana Medical Systems, Inc.	NSCLC	IHC	A qualitative immunohistochemistry assay using rabbit monoclonal anti-PD-L1 clone SP263 intended for use in the assessment of the programmed death ligand-1 (PD-L1) protein in formalin-fixed, paraffin-embedded (FFPE) non-small cell lung carcinoma (NSCLC) tissue specimens by light microscopy.	As an aid in identifying patients eligible for
						treatment with the therapy for the indication and PD-L1 status in accordance with the approved therapeutic product labeling.
	Vysis ALK Break Apart FISH Probe Kit	Abbott Molecular Inc.	NSCLC	FISH	A qualitative test to detect rearrangements involving the ALK gene via fluorescence in situ hybridization (FISH) in formalin-fixed paraffin -embedded (FFPE) non-small cell lung cancer (NSCLC) tissue specimens.	To aid in identifying those patients eligible for treatment with XALKORI CRIZOTINIB).
	Vysis CLL FISH Probe Kit	Abbott Molecular Inc.	B-cell Chronic Lymphocytic Leukemia	FISH	A test to detect deletion of the LSI TP53 probe target via fluorescence in situ hybridization (FISH) in peripheral blood specimens from patients with B-Cell chronic lymphocytic leukemia (CLL).	As an aid in identifying those patients with CLL for whom treatment with VENCLEXTA® (Venetoclax) is indicated.
	AML: Acute Myeloid Leukemia, PCR: Polymerase Chain Reaction, NSCLC: Non-Small Cell Lung Cancer, NGS: Next Generation Sequencing, IHC: ImmunoHistoChemical assay, mCRPC: Metastatic Castrate Resistant Prostate Cancer, AS-PCR: Allele Specific-polymerase Chain Reaction, MRI: Magnetic Resonance Imaging, CISH: Chromogenic In Situ Hybridization, FISH: Fluorescence In Situ Hybridization, CML: Chronic Myel…

## Sheet: Table S2
	Table S2. Approved CDx list in MFDS
	Diagnostic Name	Manufacturer	Indication	Diagnosis Method	Description	Intended Use
	Bond™ Oracle™ HER2 IHC System	Leica Korea	Breast Cancer, Gastric Cancer	IHC	An in vitro diagnostic analyzer reagents that semi-quantify Human Epidermal Growth Factor Receptor 2 (HER2) in breast cancer and gastric cancer tissues of paraffin-mediated people after formalin fixation.	To aid determine patients who need to be prescribed Herceptin (trastuzumab).
	cobas 4800 BRAF V600 Mutation Test	Roche Diagnostics	Melanoma, PTC	Real-Time PCR	A reagent for an in vitro diagnostic analyzer that qualifies BRAF V600 mutant DNA with nucleic acid amplification in the tissues of paraffin-embedded human melanoma (Melanoma) and papillary thyroid carcinoma (PTC) after formalin fixation.	To aid in screening patients with BRAF V600 mutation for Zelboraf (Vemurafenib) administration.
	cobas EGFR Mutation Test v2	Roche Diagnostics	NSCLC	Real-Time PCR	An in vitro diagnostic medical device that qualifies mutations of exon 18, 19, 20, and 21 in epidermal cell growth factor receptor (EGFR) genes in paraffin-embedded (FFPE) non-small cell lung cancer (NSCLC) tumor tissue and DNA isolated from cfDNA in EDTA plasma after formalin fixation.	To aid in screening non-small cell lung cancer (NSCLC) patients for the prescription of targeted therapy (TARCEVA, TAGRISSO).
	Droplex BRAF Mutation Test v2	Gencurix	PTC, Melanoma	ddPCR	An in vitro diagnostic device qualitatively tests mutations in BRAF gene Codon 600 (V600E) in DNA derived from papillary Thyroid Carcinoma (PTC) and melanoma patient tissues after formalin fixation with droplet digital polymerase chain reaction (ddPCR).	To aid in screening patients with BRAF V600E mutation for Zelboraf (Vemurafenib) prescription.
	Droplex EGFR Mutation Test v2	Gencurix	NSCLC	ddPCR	An in vitro diagnostic device that qualifies a droplet digital PCR (ddPCR) test for mutations in exon 18, 19, 20, and 21 among the epidermal growth factor receptor (EGFR) genes in DNA isolated from paraffin-embedded lung cancer tissue or EDTA-treated plasma after formalin fixation in non-small cell lung cancer patients.	To aid in screening patients with non-small cell lung cancer for prescribing targeted therapies (Tarceva and Tagrisso).
	Droplex KRAS Mutation Test	Gencurix	Colorectal Cancer	ddPCR	An in vitro diagnostic device that qualifies a droplet digital PCR (ddPCR) test for mutations in the KRAS genes Codon 12, 13, 59, 61, 117, and 146 from cell-free DNA (cfDNA) derived from the tissues of patients with formalin fixation (FFPE) colorectal cancer (CRC).	To aid in selecting patients eligible for Cetuximab (Erbitux®).
	Droplex PIK3CA Mutation Test	Gencurix	Breast Cancer	ddPCR	An in vitro diagnostic device that qualifies mutations in the PIK3CA genes Exon 7, Exon 9, and Exon 20 in cell free DNA (cfDNA) derived from paraffin-embedded (FFPE) tumor tissue using ddPCR after formalin fixation in breast cancer patients and plasma isolated from EDTA anti-coagulant endothelial blood.	To aid in selecting patients eligible for PIQRAY® (Alpelisib) prescription.
	EGFR pharmDx™ Kit	Agilent Technologies Korea Ltd.	Colorectal Cancer	IHC	A reagent for an in vitro diagnostic analyzer that is qualified by dyeing epidermal growth factor receptor (EGFR) in normal or tumor tissue samples by immunohistochemistry.	To aid determine patients who need to be prescribed ERBITUX™ (cetuximab) or VECTIBIX™ (panitumumab) for colorectal cancer patients.
	GenesWell™ ddEGFR Mutation Test	Gencurix	NSCLC	ddPCR	An in vitro diagnostic medical device that qualifies mutations at exon18, 19, 20, and 21 among the EGFR genes in DNA derived from paraffin-embedded NSCLC tumor tissue samples after formalin fixation.	To aid in selecting patients when prescribing and Tarceva (erlotinib) and Tagrisso(osimertinib).
	HercepTest™	Agilent Technologies Korea Ltd.	Breast Cancer, Gastric Cancer	IHC	A reagent for an in vitro diagnostic analyzer that semi-quantitatively checks the overexpression of HER2 protein using immunocytochemical assay in breast cancer or gastric cancer tissue samples.	To aid determine patients who need to be prescribed Herceptin (trastuzumab).
	INFORM HER2 Dual ISH DNA Probe Cocktail	Roche Diagnostics	Breast Cancer, Gastric Cancer	IHC	A reagent for an in vitro diagnostic analyzer that quantifies HER2 gene in-situ hybridization in normal tissues embedded with paraffin after formalin fixation or tumor tissue sections such as breast and stomach.	To aid determine patients who need to be prescribed Herceptin (trastuzumab).
	Leica HER2 FISH System	Leica Korea	Breast Cancer	FISH	An in vitro diagnostic reagent that qualitatively identifies the HER2/neu gene using the fluorescent isotropic hybridization (FISH) staining method in paraffin-embedded breast cancer tissue samples after formalin fixation.	To aid determine patients who need to be prescribed Herceptin (trastuzumab).
	Oncomine Dx Target Test and Controls Kit	Thermo Fisher SCIENTIFIC Korea	NSCLC, MTC, TC	NGS	An in vitro diagnostic device that qualifies the single-base sequencing (SNVs), multiple-base sequencing (MNVs), and deletion of RET genes in DNA isolated using NGS from FFPE tumor tissue samples obtained from patients with non-small cell lung cancer (NSCLC), medullary thyroid cancer (MTC), and thyroid cancer (TC).	As an aid in identifying patients eligible for treatment with the therapy.
	OncoTector™ KRAS Mutation Detection kit	PANAGENE	NSCLC	Real-Time PCR	An in vitro diagnostic medical device that qualitatively detects KRAS exon 2 gene mutations by extracting DNA from human tissues using real-time PCR equipment and confirms KRAS G12C mutations for prescription of target treatment, LUMAKRASTM (Sotorasib)	To confirm KRAS G12C mutation for LUMAKRAS™ (Sotorasib) prescription.
	PANAMutyper™ R EGFR	PANAGENE	NSCLC	Real-Time PCR	An in vitro diagnostic medical device that qualitatively detects epidermal cell growth factor receptor (EGFR) genes (exon 18, 19, 20, and 21) mutations in DNA extracted from paraffin-embedded (FFPE) lung cancer tissue or EDTA plasma after formalin fixation in non-small cell lung cancer patients.	To aid in screening non-small cell lung cancer (NSCLC) patients for the prescription of targeted therapy (Tarceva or Tagriso).
	PANAMutyper™ R EGFR V2	PANAGENE	NSCLC	Real-Time PCR	An in vitro diagnostic medical device that qualifies mutations of Exon 18, 19, 20, and 21 among epidermal cell growth factor receptor (EGFR) genes in paraffin-embedded (FFPE) non-small cell lung cancer (NSCLC) tumor tissue and cfDNA in plasma after formalin fixation with real-time polymerase chain reaction.	To aid in selecting patients with non-small cell lung cancer (NSCLC) for prescription of targeted therapies (TARCEVA, TAGRISSO).
	PATHVYSION HER-2 DNA Probe Kit	Dow Biomedica Inc.	Breast Cancer	FISH	A reagent for an in vitro diagnostic analyzer that checks the amplification of the HER-2/neu gene in breast cancer tissue using the FISH method.	To aid determine patients who need to be prescribed Herceptin (trastuzumab).
	PD-L1 IHC 22C3 pharmDx, GE006	Agilent Technologies Korea Ltd.	NSCLC	IHC	An in vitro diagnostic medical device that qualifies PD-L1 protein in formalin-fixed, paraffin-embedded (FFPE) tissue sections of non-small cell lung cancer patients by immunohistochemistry.	To aid in selecting patients eligible for KEYTRUDA® (pembrolizumab) prescription.
	PD-L1 IHC 22C3 pharmDx, SK006	Agilent Technologies Korea Ltd.	NSCLC, HNSCC, TNBC, Esophageal Cancer, Cervical Cancer	IHC	An in vitro diagnostic test for PD-L1 protein expression in paraffin-embedded (FFPE) tissue segments after formalin-fixation of non-small cell lung cancer (NSCLC), head and neck squamous cell cancer (HNSCC), triple-negative breast cancer (TNBC), esophageal cancer, and cervical cancer.	As an aid in identifying patients eligible for treatment with the therapy.
	PD-L1 IHC 28-8 pharmDx	Agilent Technologies Korea Ltd.	NSCLC, SCCHN, Gastric Adenocarcinoma, GEJ Adenocarcinoma, Esophageal Adenocarcinoma	IHC	An in vitro diagnostic medical device that tests the expression of PD-L1 protein in NSCLC, squamous cell carcinoma of the head and neck (SCCHN), gastric adenocarcinoma, GEJ adenocarcinoma, esophageal adenocarcinoma tissue (FFPE).	To aid in selecting candidates for combination therapy of OPDIVO® (nivolumab) and YERVOY® (ipilimumab) among non-small cell lung cancer (NSCLC) patients according to PD-L1 expression (≥ 1% tumor cell expression).
	therascreen EGFR RGQ PCR Kit	QIAGEN Korea Ltd.	NSCLC	Real-Time PCR	An in vitro diagnostic devices are L861Q, G719X, S768I, Exon 20 insertions, T790M, Exon 19 fruit, and Exon 21 (L858R) mutation among epidermal cell growth factor receptor (EGFR) genes with real-time polymerase chain reaction of formalin-fixed paraffinized tumor tissue in non-small cell lung cancer (NSCLC) patients.	To aid in selecting patients for prescription of targeted therapy drugs GILOTRIF (afatinib), IRESSA (gefitinib) or VIZIMPRO (dacomitinib).
	therascreen FGFR RGQ RT-PCR Kit	QIAGEN Korea Ltd.	Urothelial Cancer	Real-Time PCR	An in vitro diagnostic device that uses RNA samples derived from formalin-fixed paraffin-embedded tumor tissue in patients with Urothermal Cancer to perform two-point mutations of Exon 7, two-point mutations of Exon 10, and two fusion in the fibroblast growth factor receptor 3 (FGFR3) gene.	To aid in selecting patients for prescription of BALVERSA (erdafitinib).
	therascreen KRAS RGQ PCR Kit	QIAGEN Korea Ltd.	Colorectal Cancer, NSCLC	Real-Time PCR	An in vitro diagnostic medical device that qualifies human KRAS genes into real-time polymerase linked reactions (real-time PCR) from DNA extracted from formalin-fixed paraffin-embedded (FFPE) samples of patients with colorectal cancer (CRC) and NSCLC.	To aid in selecting patients for prescription of Erbitux® (cetuximab) and Lumakras™ (Sotorasib).
	therascreen PIK3CA RGQ PCR Kit	QIAGEN Korea Ltd.	Breast Cancer	Real-Time PCR	An in vitro diagnostic device that qualifies in the PIK3CA gene mutations using RT-PCR from "genomic DNA (gDNA)" extracted from formalin-fixed paraffin-embedded breast cancer tissue in breast cancer patients or "circulating tumor DNA (ctDNA)" extracted from plasma of K2EDTA anticoagulated peripheral blood.	To aid in selecting patients eligible for PIQRAY® (Alpelisib) prescription.
	VENTANA anti-ALK(D5F3)	Roche Diagnostics	NSCLC	IHC	An in vitro diagnostic medical device that qualifies anaplastic lymphomakinase (ALK) protein by immunohistochemistry in non-small cell lung cancer (NSCLC) tissues embedded with paraffin after formalin fixation.	To aid in selecting patients eligible for XALKORI® (crizotinib), ZYKADIA® (ceritinib), ALECENSA® (alectinib), ALUNBRIG® (brigatinib), LORVIQUA® (lorlatinib).
	VENTANA anti-HER2/neu(4B5) Rabbit Monoclonal primary antibody	Roche Diagnostics	Breast Cancer, Gastric Cancer	IHC	A reagent for an in vitro diagnostic analyzer that semi-quantifies HER2 antigens in normal tissues of people paraffin after formalin fixation or tumor tissue sections of the breast and stomach by immunohistochemistry.	To aid determine patients who need to be prescribed Herceptin (trastuzumab).
	VENTANA HER2 Dual ISH DNA Probe Cocktail	Roche Diagnostics	Gastric Cancer	ISH	An in vitro diagnostic medical device that tests the HER2 gene status in gastric tumor tissue (FFPE), including the breast and gastroesophageal junction, by in situ hybridization (ISH).	To aid in selecting patients when prescribing Herceptin (trastuzumab).
	VENTANA PD-L1 (SP142) Assay	Roche Diagnostics	Urothermal Carcinoma, NSCLC, TNBC	IHC	An immunohistochemical diagnostic device that detects PD-L1 proteins present in paraffin-embedded urinary carcinoma (urothermal carcinoma), non-small cell lung cancer (NSCLC), and triple-negative breast cancer (TNBC) tissues after formalin fixation.	To aid in selecting patients for TECENTRIQ (atezolizumab) prescription according to PD-L1 expression in IC in TNBC.
	VENTANA PD-L1 (SP263) Assay	Roche Diagnostics	NSCLC	IHC	An in vitro diagnostic medical device that qualifies PD-L1 protein expression in non-small cell lung cancer tissue (FFPE) by immunohistochemistry.	To aid in selecting patients when prescribing KEYTRUDA (Pembrolizumab) and TECENTRIQ® (atezolizumab).
	Vysis ALK Break Apart FISH Probe Kit	Dow Biomedica Inc.	NSCLC	FISH	An in vitro diagnostic medical device that checks the gene sequence including the ALK gene using fluorescent in situ hybridization (FISH) method of non-small cell lung cancer tissue fixed with formalin and paraffin.	To aid determine the appropriate patient for XALKORI (crizotinib) or ALUNBRIG (brigatinib) prescription.
	ZytoLight SPEC ALK Dual Color Break Apart Probe	Mirax Corporation	NSCLC	FISH	An in-vitro diagnostic device that qualifies anaplastic lymphoma kinase (ALK) in non-small cell lung cancer (NSCLC) tissues embedded with paraffin after formalin fixation by Fluorescence In Situ Hybrid (FISH).	To aid determine XALKORI (crizotenib) prescription.
	ZytoLight SPEC ERBB2/CEN 17 Dual Color Probe	Mirax Corporation	Breast Cancer	FISH	An in vitro diagnostic device that qualifies human epidermal growth factor receptor 2 (HER2, Human Epidermal growth factor receptor 2) by fluorescein In Situ Hybridization (FISH) in paraffin-embedded human tissue after formalin fixation.	To aid in selecting patients when prescribing Herceptin.
	PCR: Polymerase Chain Reaction, NSCLC: Non-Small Cell Lung Cancer, IHC: ImmunoHistoChemical assay, PTC: Papillary Thyroid Carcinoma, ddPCR: Droplet Digital Polymerase Chain Reaction, NGS: Next Generation Sequencing, MTC: Medullary Thyroid Cancer, TC: Thyroid Cancer, FISH: Fluorescence In Situ Hybridization, SCCHN: Squamous Cell Carcinoma of the Head and Neck, ISH: In Situ Hybridization, TNBC: Tri…
